# Supplementary material for: Metazoan parasite communities: support for the biological invasion of Barbus barbus and its hybridization with the endemic Barbus meridionalis
Source: Parasit Vectors. 2016 Nov 17;9:588. doi: 10.1186/s13071-016-1867-9 (PMC5114731; doi:10.1186/s13071-016-1867-9)
Supplement: Additional file 1: Table S1. — Site names and their geographical coordinates. (XLSX 10 kb) [file 13071_2016_1867_MOESM1_ESM.xlsx]

## Sheet: List1
Additional file 1: Table S1. Site names and their geographical coordinates.
Locality	Site name	Geographic coordinates
Loire River basin
site 1	Allier River	N45.61591 E3.21450
Rhône River basin
Ardèche River system
site 2	St. Just	N44.28904 E4.59159
site 3	Beaume River	N44.44994 E4.31240
Durance River system
site 4	Avignon	N43.91494 E4.81937
site 5	Pertuis	N43.71655 E5.50074
site 6	Manosque	N43.86129 E5.83857
site 7	Asse River	N43.91249 E6.09491
site 8	Buёch River	N44.23467 E5.86273
Argens River basin
site 9	Florieye River	N43.44073 E6.42946
site 10	Bresque River	N43.50986 E6.16453
site 11	Cassole River	N43.51171 E 6.01766
site 12	Châteauvert	N43.51171 E 6.01766
site 13	Barjols	N43.52067 E6.01513
site 14	Varages	N43.58922 E5.97035
