# Supplementary material for: Metazoan parasite communities: support for the biological invasion of Barbus barbus and its hybridization with the endemic Barbus meridionalis
Source: Parasit Vectors. 2016 Nov 17;9:588. doi: 10.1186/s13071-016-1867-9 (PMC5114731; doi:10.1186/s13071-016-1867-9)
Supplement: Additional file 2: Table S2. — Metazoan parasite abundance, prevalence and species richness in Barbus spp. populations. (XLSX 11 kb) [file 13071_2016_1867_MOESM2_ESM.xlsx]

## Sheet: List1
Additional file 2: Table S2. Metazoan parasite abundance, prevalence and species richness in Barbus spp. populations.
Mean values of log transformed total abundance ± standard error (SE), log transformed averaged prevalence ± SE and Chao1 species richness ± SE corrected for fish length, temperature and sampling year when 1) individuals with h-index = 0 were treated as B. barbus and 2) individuals with 0 ˂ h-index ˃ 0.11 were treated as B. barbus. Argens BM – all B. meridionalis individuals of the Argens River ba…
	1) h-index of zero used for B. barbus dessignation						2) h-index up to 0.11 used for B. barbus dessignation
	Abundance		Averaged prevalence		Species richness		Abundance		Averaged prevalence		Species richness
	Mean	SE	Mean	SE	Mean	SE	Mean	SE	Mean	SE	Mean	SE
Loire allopatric BB	1.92	0.16	0.50	0.11	15.76	0.89	1.92	0.16	0.52	0.11	15.78	0.90
Rhône late sympatric BB	2.03	0.07	0.47	0.05	12.62	0.40	2.03	0.07	0.53	0.06	12.90	0.39
Rhône late sympatric H	2.01	0.11	0.45	0.07	14.55	0.61	-	-	-	-	-	-
Argens recent sympatric BB	1.18	0.14	0.27	0.08	7.17	0.76	1.30	0.10	0.25	0.07	6.88	0.58
Argens recent sympatric H	1.42	0.07	0.32	0.06	8.03	0.39	1.41	0.07	0.31	0.06	8.32	0.40
Argens BM	1.87	0.08	0.34	0.07	9.23	0.46	1.87	0.08	0.35	0.07	9.30	0.47
