# Supplementary material for: Metazoan parasite communities: support for the biological invasion of Barbus barbus and its hybridization with the endemic Barbus meridionalis
Source: Parasit Vectors. 2016 Nov 17;9:588. doi: 10.1186/s13071-016-1867-9 (PMC5114731; doi:10.1186/s13071-016-1867-9)
Supplement: Additional file 3: Table S3. — Results of ANCOVA tests. (XLSX 16 kb) [file 13071_2016_1867_MOESM3_ESM.xlsx]

## Sheet: List1
Additional file 3: Table S3. Results of ANCOVA tests.
Legend: ANCOVA results with parasite abundance, averaged prevalence, and Chao 1 parasite species richness as dependent variables. Categorical variable is represented by groups of B. barbus (BB), B. meridionalis and hybrid individuals from different river basins.
Effect	Abundance (BB: h-index = 0), whole model R2=0.39, F5, 339=16.84, p<0.001					Abundance (BB: 0 > h-index < 0.11), whole model R2=0.39, F4, 340=18.05, p<0.001					Averaged prevalence (BB: h-index = 0), whole model R2=0.01, F5, 1581=0.86, p>0.05					Averaged prevalence (BB: 0 > h-index < 0.11), whole model R2=0.02, F4, 1241=1.70, p=0.029					Chao 1 (BB: h-index = 0), whole model R2=0,47, F5, 339=22.97, p<0.001					Chao 1 (BB: 0 > h-index < 0.11), whole model R2=0,49, F4, 340=23.24, p<0.001
	SS	df	MS	F	p	SS	df	MS	F	p	SS	df	MS	F	p	SS	df	MS	F	p	SS	df	MS	F	p	SS	df	MS	F	p
Intercept	0.57	1	0.57	2.58	0.109	0.53	1	0.53	2.38	0.124	2.23	1	2.23	4.38	0.037	1.14	1	1.14	2.36	0.125	702.80	1	702.79	105.32	0.000	664.74	1	664.74	97.86	0.000
Water temperature	0.03	1	0.03	0.13	0.718	0.02	1	0.02	0.10	0.752	0.98	1	0.98	1.93	0.165	0.56	1	0.56	1.16	0.282	246.76	1	246.76	36.98	0.000	227.58	1	227.58	33.50	0.000
Fish body length	20.91	1	20.91	94.38	0.000	20.76	1	20.76	93.46	0.000	1.15	1	1.15	2.26	0.133	1.43	1	1.43	2.97	0.085	4.19	1	4.19	0.63	0.429	6.92	1	6.92	1.02	0.314
Year 2007	0.63	1	0.63	2.83	0.093	0.48	1	0.49	2.18	0.141	0.31	1	0.31	0.61	0.434	0.30	1	0.30	0.63	0.428	1.13	1	1.12	0.17	0.682	1.28	1	1.28	0.19	0.665
Year 2008	0.06	1	0.06	0.25	0.617	0.05	1	0.05	0.20	0.651	0.47	1	0.47	0.91	0.339	0.95	1	0.95	1.96	0.162	53.65	1	53.65	8.04	0.005	55.70	1	55.70	8.20	0.005
Year 2010	0.18	1	0.18	0.83	0.363	0.25	1	0.25	1.12	0.291	0.00	1	0.00	0.00	0.969	0.03	1	0.03	0.06	0.805	15.03	1	15.03	2.25	0.134	23.52	1	23.52	3.46	0.063
Year 2011	0.05	1	0.05	0.21	0.645	0.03	1	0.03	0.14	0.707	0.60	1	0.60	1.19	0.276	0.56	1	0.56	1.15	0.283	3.47	1	3.47	0.52	0.472	5.09	1	5.09	0.75	0.387
Year 2012	0.16	1	0.16	0.74	0.391	0.12	1	0.12	0.52	0.471	0.05	1	0.05	0.09	0.762	0.24	1	0.24	0.50	0.480	147.35	1	147.35	22.08	0.000	137.68	1	137.68	20.27	0.000
Year 2014	1.63	1	1.63	7.38	0.007	1.46	1	1.46	6.58	0.011	0.02	1	0.02	0.04	0.848	0.08	1	0.08	0.17	0.681	88.23	1	88.23	13.22	0.000	80.15	1	80.14	11.80	0.000
Categorical variable	14.42	5	2.88	13.02	0.000	14.00	4	3.50	15.75	0.000	2.18	5	0.44	0.86	0.509	3.28	4	0.82	1.70	0.149	605.09	5	121.02	18.14	0.000	557.71	4	139.43	20.53	0.000
Error	75.11	339	0.22			75.54	340	0.22			803.96	1581	0.51			600.06	1241	0.48		0.149	2262.22	339	6.67			2309.59	340	6.79
