# Supplementary material for: Metazoan parasite communities: support for the biological invasion of Barbus barbus and its hybridization with the endemic Barbus meridionalis
Source: Parasit Vectors. 2016 Nov 17;9:588. doi: 10.1186/s13071-016-1867-9 (PMC5114731; doi:10.1186/s13071-016-1867-9)
Supplement: Additional file 4: Table S4. — P-values of Bonferroni post-hoc tests. (XLSX 13 kb) [file 13071_2016_1867_MOESM4_ESM.xlsx]

## Sheet: List1
Additional file 4: Table S4. P-values of Bonferroni post-hoc tests.
Pairwise comparisons in metazoan parasite abundance, averaged prevalence, and Chao1 species richness corrected for the cowariates between groups are shown when 1) an h-index of zero and 2) up to 0.11 is used for B. barbus (BB) individuals. Significant p-values are shown in bold. H – hybrids, BM - B. meridionalis.
		1) h-index of zero used for B. barbus dessignation			2) h-index up to 0.11 used for B. barbus dessignation
		Abundance	Averaged prevalence	Species richness	Abundance	Averaged prevalence	Species richness
Allier-BB	Argens-BB	0.016	1.000	0.000	0.029	0.701	0.000
	Argens-BM	1.000	1.000	0.000	1.000	1.000	0.000
	Argens-H	0.173	1.000	0.000	0.123	1.000	0.001
	Rhone-BB	1.000	1.000	0.004	1.000	1.000	0.008
	Rhone-H	1.000	1.000	1.000	-	-	-
Argens-BB	Allier-BB	0.016	1.000	0.000	0.029	0.701	0.000
	Argens-BM	0.000	1.000	0.207	0.000	1.000	0.004
	Argens-H	1.000	1.000	1.000	1.000	1.000	0.209
	Rhone-BB	0.000	0.813	0.000	0.000	0.136	0.000
	Rhone-H	0.000	1.000	0.000	-	-	-
Argens-BM	Allier-BB	1.000	1.000	0.000	1.000	1.000	0.000
	Argens-BB	0.000	1.000	0.207	0.000	1.000	0.004
	Argens-H	0.000	1.000	0.093	0.000	1.000	0.291
	Rhone-BB	1.000	1.000	0.000	1.000	1.000	0.000
	Rhone-H	1.001	1.000	0.000	-	-	-
Argens-H	Allier-BB	0.173	1.000	0.000	0.123	1.000	0.000
	Argens-BB	1.000	1.000	1.000	1.000	1.000	0.209
	Argens-BM	0.000	1.000	0.093	0.000	1.000	0.291
	Rhone-BB	0.000	1.000	0.000	0.000	0.388	0.000
	Rhone-H	0.002	1.000	0.000	-	-	-
Rhone-BB	Allier-BB	1.000	1.000	0.004	1.000	1.000	0.008
	Argens-BB	0.000	0.813	0.000	0.000	0.136	0.000
	Argens-BM	1.000	1.000	0.000	1.000	1.000	0.000
	Argens-H	0.000	1.000	0.000	0.000	0.388	0.000
	Rhone-H	1.000	1.000	0.012	-	-	-
Rhone-H	Allier-BB	1.000	1.000	1.000	-	-	-
	Argens-BB	0.000	1.000	0.000	-	-	-
	Argens-BM	1.000	1.000	0.000	-	-	-
	Argens-H	0.002	1.000	0.000	-	-	-
	Rhone-BB	1.000	1.000	0.012	-	-	-
