# Supplementary material for: Metazoan parasite communities: support for the biological invasion of Barbus barbus and its hybridization with the endemic Barbus meridionalis
Source: Parasit Vectors. 2016 Nov 17;9:588. doi: 10.1186/s13071-016-1867-9 (PMC5114731; doi:10.1186/s13071-016-1867-9)
Supplement: Additional file 5: Table S5. — Metazoan parasite communities in Barbus spp. populations. (XLSX 21 kb) [file 13071_2016_1867_MOESM5_ESM.xlsx]

## Sheet: List1
Additional file 5: Table S5. Metazoan parasite communities in Barbus populations.
Mean abundance (A) ± standard deviation (SD) and prevalence (P, in %) of metazoan parasites in B. barbus (BB), B. meridionalis (BM), and their respective hybrids (H) at all sampling sites.
	Allier BB		St. Just BB		Beaume BB		Avignon BB		Pertuis BB		Manosque BB		Asse BB		Buёch BB		Florieye BB		Florieye BM		Florieye H		Bresque BB		Bresque H		Cassole BM		Cassole H		Châteauvert BB		Châteauvert H		Barjols H		Varages BM
	A±SD	P	A±SD	P	A±SD	P	A±SD	P	A±SD	P	A±SD	P	A±SD	P	A±SD	P	A±SD	P	A±SD	P	A±SD	P	A±SD	P	A±SD	P	A±SD	P	A±SD	P	A±SD	P	A±SD	P	A±SD	P	A±SD	P
Myxozoa
Myxobolus spp.	-	38	-	92	-	41	-	70	-	67	-	80	-	25	-	90		93		46		57		50		43		10		18		11		20		11		21
Trematoda
Allocreadium isoporum	0.14 ±0.36	14	-	-	-	-	-	-	-	-	-	-	-	-	-	-	-	-	0.08 ±0.28	8	0.14 ±0.53	7	-	-	1.05 ±2.06	33	3.69 ±9.22	41	9.41 ±16.30	47	-	-	-	-	-	-	7.13 ±22.19	49
Apharyngostrigea sp.	-	-	-	-	-	-	-	-	1.37 ±7.12	4	-	-	-	-	-	-	-	-	-	-	-	-	-	-	-	-	2.03 ±10.96	3	0.76 ±3.15	6	0.78 ±1.39	33	-	-	-	-	-	-
Clinostomum complanatum	-	-	0.08 ±0.28	8	1.52 ±6.33	22	-	-	0.52 ±0.85	33	-	-	0.08 ±0.29	8	-	-	-	-	-	-	-	-	-	-	-	-	-	-	-	-	-	-	-	-	-	-	-	-
Diplostomum spp.	0.14 ±0.65	5	0.54 ±1.13	23	1.00 ±1.57	41	0.73 ±0.98	47	7.15 ±13.19	67	0.27 ±0.59	20	0.50 ±0.90	33	0.57 ±2.40	10	-	-	-	-	-	-	-	-	-	-	-	-	-	-	2.22 ±1.86	78	1.00 ±1.25	60	-	-	-	-
Echinostomatidae sp.	0.24 ±1.09	5	-	-	-	-	-	-	-	-	-	-	-	-	-	-	-	-	-	-	-	-	-	-	-	-	-	-	-	-	-	-	-	-	-	-	-	-
Digenea spp.	0.05 ±0.22	5	0.08 ±0.28	8	-	-	-	-	-	-	1.73 ±6.71	7	-	-	-	-	-	-	-	-	-	-	-	-	-	-	-	-	-	-	-	-	-	-	-	-	-	-
Holostephanus sp.	-	-	-	-	-	-	-	-	-	-	-	-	-	-	-	-	-	-	-	-	-	-	-	-	-	-	-	-	-	-	4.67 ±5.96	67	2.80 ±4.21	40	-	-	-	-
Tylodelphys sp.	-	-	-	-	-	-	0.47 ±1.11	23	-	-	-	-	-	-	-	-	-	-	-	-	0.14 ±0.53	7	-	-	-	-	-	-	-	-	-	-	-	-	-	-	-	-
Monogenea
Dactylogyrus sp.	-	-	-	-	-	-	-	-	-	-	-	-	-	-	-	-	-	-	-	-	-	-	-	-	-	-	-	-	-	-	-	-	-	-	-	-	0.03 ±0.16	3
Dactylogyrus extensus	-	-	-	-	-	-	-	-	-	-	-	-	-	-	-	-	-	-	-	-	-	-	-	-	-	-	0.07 ±0.26	7	0.35 ±0.79	24	-	-	-	-	-	-	-	-
Dactylogyrus carpathicus	3.19 ±14.39	10	0.54 ±0.66	46	1.93 ±4.29	26	45.3 ±38.53	100	107.56 ±87.61	100	76.67 ±59.60	93	81.42 ±134.58	92	91.10 ±77.55	95	-	-	-	-	-	-	-	-	-	-	-	-	-	-	-	-	-	-	-	-	-	-
Dactylogyrus malleus	81.95 ±88.38	100	296.31 ±443.91	100	55.19 ±110.70	74	88.5 ±56.84	100	49.56± 46.02	89	5.53 ±6.89	87	18.67 ±24.97	92	25.19 ±31.92	90	0.21 ±0.43	21	-	-	0.07 ±0.27	7	0.63 ±8.49	50	0.57 ±1.29	24	-	-	-	-	-	-	-	-	-	-	-	-
Gyrodactylus hemibarbi	-	-	-	-	0.37 ±0.79	22	0.37 ±1.16	17	0.37 ±1.18	19	0.47 ±0.99	20	0.75 ±1.48	33	0.10 ±0.30	10	0.21 ±0.58	14	5.31 ±8.50	77	0.71 ±1.54	21	-	-	0.10 ±0.30	10	4.00 ±5.49	72	2.06 ±2.41	53	-	-	0.20 ±0.42	20	0.11 ±0.46	5	2.49 ±4.23	56
Gyrodactylus katharineri	-	-	-	-	0.11 ±0.32	11	0.07 ±0.37	3	-	-	0.07 ±0.26	7	0.25 ±0.45	25	-	-	1.36 ±1.95	57	0.62 ±0.87	38	1.29 ±1.44	57	0.21 ±1.41	100	0.48 ±0.75	33	0.48 ±1.55	17	0.71 ±1.40	29	-	-	-	-	0.74 ±0.93	47	-	-
Gyrodactylus markewitschi	3.48 ±10.53	33	-	-	64.74 ±185.96	41	12.23 ±35.76	27	2.63 ±4.46	41	37.67 ±71.23	67	-	-	11.19 ±22.21	48	2.00 ±7.20	14	0.62 ±1.71	15	40.93 ±119.41	21	-	-	28.10 ±121.40	10	8.55 ±22.3	55	8.47 ±11.10	65	-	-	-	-	7.79 ±31.33	21	2.82 ±7.81	41
Gyrodactylus sprostonae	-	-	-	-	-	-	-	-	-	-	-	-	-	-	-	-	-	-	-	-	-	-	-	-	-	-	118.45 ±309.07	38	28.18 ±110.14	12	-	-	-	-	-	-	4.00 ±12.18	26
Paradiplozoon homoion	-	-	0.62 ±0.96	38	0.07 ±0.27	8	-	-	0.89 ±2.14	41	-	-	-	-	-	-	-	-	-	-	-	-	-	-	-	-	-	-	-	-	0.11 ±0.33	11	0.10 ±0.32	10	0.11 ±0.32	11	0.38 ±0.81	23
Cestoda
Bathybothrium rectangulum	0.90 ±3.06	19	-	-	0.59 ±1.69	15	-	-	-	-	1.47 ±2.36	40	1.67 ±3.47	33	4.67 ±7.93	43	11.43 ±19.65	50	3.77 ±5.04	69	9.79 ±20.52	79	0.26 ±3.54	50	1.00 ±2.81	19	-	-	-	-	-	-	0.60±1.90	10	-	-	0.74 ±1.27	36
Schyzocotyle acheilognathi	-	-	0.31 ±1.11	8	-	-	0.03 ±0.18	3	0.07 ±0.27	7	-	-	-	-	0.05 ±0.22	5	-	-	-	-	-	-	-	-	-	-	-	-	-	-	-	-	-	-	-	-	-	-
Caryophyllaeus brachycollis	-	-	-	-	-	-	-	-	-	-	-	-	0.08 ±0.29	8	0.05 ±0.22	5	-	-	-	-	0.07 ±0.27	7	-	-	0.10 ±0.30	10	0.07 ±0.37	3	0.06 ±0.24	6	20.78 ±35.00	78	5.60 ±8.62	50	0.05 ±0.23	5	1.85 ±6.11	28
Proteocephalus torulosus	-	-	-	-	-	-	-	-	-	-	-	-	-	-	-	-	-	-	-	-	-	-	-	-	-	-	-	-	-	-	-	-	-	-	-	-	0.15 ±0.59	8
Nematoda
Contracaecum sp.	-	-	-	-	0.04 ±0.19	4	0.07 ±0.25	67	0.26 ±0.98	11	0.13 ±0.52	7	2.67 ±7.13	42	-	-	-	-	-	-	-	-	-	-	-	-	-	-	-	-	-	-	-	-	-	-	-	-
Pseudocapillaria tomentosa	1.00 ±4.15	10	0.15 ±0.55	8	0.19 ±0.96	4	0.13 ±0.73	3	0.63 ±1.82	15	0.13 ±0.52	7	2.75 ±5.80	33	0.24 ±0.77	10	-	-	0.15 ±0.55	8	1.21 ±4.26	14	0.05 ±0.71	50	0.38 ±1.12	19	0.86 ±2.47	17	0.76 ±2.68	12	0.11 ±0.33	11	0.80 ±1.62	30	0.79 ±1.58	32	0.31 ±0.61	23
Rhabdochona hellichi	53.9 ±67.03	100	2.46 ±3.62	46	15.11 ±19.25	89	8.07 ±11.94	67	12.63 ±14.00	67	23.4 ±27.07	73	29.58 ±45.27	58	21.14 ±23.18	90	2.64 ±3.23	57	6.92 ±10.05	62	12.79 ±18.80	79	-	-	0.33 ±0.80	19	-	-	0.06 ±0.24	6	3.00 ±6.58	44	1.40 ±3.10	20	0.63 ±1.12	32	2.23 ±5.72	41
Nematoda sp. 1	-	-	-	-	-	-	-	-	-	-	-	-	-	-	-	-	-	-	-	-	-	-	-	-	-	-	0.03 ±0.19	3	-	-	-	-	-	-	-	-	0.28 ±1.32	8
Nematoda sp. 2	-	-	-	-	-	-	-	-	-	-	-	-	-	-	6.9 ±31.64	5	-	-	-	-	-	-	-	-	-	-	-	-	-	-	-	-	-	-	-	-	-	-
Nematoda sp. 3	-	-	-	-	-	-	-	-	-	-	-	-	-	-	-	-	-	-	-	-	-	-	-	-	-	-	-	-	-	-	-	-	-	-	-	-	313.05 ±901.63	33
Acanthocephala
Acanthocephalus anguillae	0.05 ±0.22	5	0.92 ±1.38	38	-	-	0.80 ±4.38	3	-	-	-	-	-	-	-	-	-	-	-	-	-	-	-	-	-	-	-	-	-	-	-	-	-	-	-	-	-	-
Acanthocephala spp.	-	-	-	-	0.11 ±0.58	3	-	-	0.04 ±0.19	4	-	-	-	-	-	-	-	-	-	-	-	-	-	-	-	-	-	-	-	-	-	-	1.20 ±3.79	10	-	-	-	-
Pomphorhynchus tereticollis	1.67 ±4.86	19	0.92 ±1.38	38	0.81 ±2.27	22	26.53 ±44.07	63	9.56 ±17.94	56	0.60 ±1.84	13	0.67 ±1.5	25	2.38 ±4.80	29	-	-	3.38 ±6.91	46	0.07 ±0.27	7	2.11 ±18.38	100	29.29 ±19.30	100	28.17 ±19.12	100	23.24 ±20.89	94	107.67 ±90.44	100	74.50 ±89.96	100	16.68 ±17.00	89	20.62 ±17.64	95
Mollusca
Anodonta spp.	0.52 ±0.68	43	-	-	-	-	0.73 ±1.39	27	-	-	-	-	-	-	-	-	-	-	-	-	-	-	-	-	-	-	-	-	0.06 ±0.24	6	1.22 ±1.30	67	0.70 ±1.16	30	-	-	-	-
Crustacea
Argulus coregoni	-	-	-	-	0.04 ±0.19	4	-	-	-	-	-	-	-	-	-	-	-	-	-	-	-	-	-	-	-	-	-	-	-	-	-	-	-	-	-	-	-	-
Ergasilus sieboldi	0.43 ±1.96	5	-	-	1.93 ±3.79	52	-	-	0.22 ±0.80	11	0.47 ±1.13	20	9.00 ±14.02	67	0.86 ±3.71	10	-	-	-	-	-	-	-	-	-	-	0.03 ±0.19	3	-	-	-	-	-	-	-	-	-	-
Tracheliastes polycolpus	-	-	-	-	-	-	0.47 ±1.04	67	-	-	0.07 ±0.26	7	0.42 ±1.44	8	0.24 ±0.54	19	-	-	-	-	-	-	-	-	-	-	-	-	-	-	-	-	-	-	-	-	-	-
Chelicerata
Hydrozetes sp.	-	-	-	-	-	-	-	-	-	-	-	-	-	-	-	-	-	-	-	-	-	-	-	-	-	-	-	-	-	-	-	-	0.10 ±0.32	10	-	-	-	-
